# Supplementary material for: Efficacy and Mechanism of the Jiangtang Tiaozhi Recipe in the Management of Type 2 Diabetes and Dyslipidaemia: A Clinical Trial Protocol
Source: Front Pharmacol. 2022 Feb 4;13:827697. doi: 10.3389/fphar.2022.827697 (PMC8855101; doi:10.3389/fphar.2022.827697)
Supplement: Supplementary file 1 [file Table2.XLSX]

## Sheet: Sheet1
TCM symptoms scoring standard
Primary symptoms
a. abdominal distension
0 point	symptom was absent or disappeared
2 points	slight distension, from time to time
4 points	obvious distension and frequent attacks
6 points	the swelling was obvious and continued
b. gastric stuffiness
0 point	symptom was absent or disappeared
2 points	stuffiness occasionally
4 points	stuffiness are common
6 points	always stuffiness
c. constipation
0 point	symptom was absent or disappeared
2 points	the stool is hard and hard to defecate
4 points	stool induration,once every 2-3 days
6 points	stool induration,once 3 days or more
Secondary symptoms
a. dry mouth
0 point	symptom was absent or disappeared
1 point	the throat is slightly dry
2 points	dry throat,a small amount of drinking water can alleviate it
3 points	dry throat obviously,drinking water doesn't help
b. bitter taste
0 point	symptom was absent or disappeared
1 point	occasionally bitter taste
2 points	bitter taste is more common
3 points	often bitter taste
c. foul breath
0 point	symptom was absent or disappeared
1 point	occasionally foul breath
2 points	foul breath is more common
3 points	often foul breath
d. thirsty and fond of cold drinks
0 point	symptom was absent or disappeared
1 point	occasionally
2 points	more common
3 points	often
e. abnormal increased appetite with frequent hunger
0 point	symptom was absent or disappeared
1 point	occasionally
2 points	more common
3 points	often
f. red tongue with yellow coating
0 point	no
2 points	yes
g. rapid and forceful pulse
0 point	no
2 points	yes
